# Supplementary material for: Palliative Care Coordination Interventions for Caregivers of Community-Dwelling Individuals with Dementia: An Integrative Review
Source: Nurs Rep. 2024 Jul 17;14(3):1750–68. doi: 10.3390/nursrep14030130 (PMC11270266; doi:10.3390/nursrep14030130)
Supplement: Supplementary file 1 [file nursrep-14-00130-s001.zip]

Archive with 1 entries (1 files):
- nursrep-3014855-supplementary.pdf
